# Supplementary material for: The Flower-Infecting Fungus Ustilaginoidea virens Subverts Plant Immunity by Secreting a Chitin-Binding Protein
Source: Front Plant Sci. 2021 Aug 6;12:733245. doi: 10.3389/fpls.2021.733245 (PMC8377610; doi:10.3389/fpls.2021.733245)
Supplement: Supplementary Table 1 — Primers used in this study. [file Table_1.XLSX]

## Sheet: Sheet1
Supplementary Table 1. Primers used in this study.
Primer name	Primer sequence (5’-3’)	Note
OsUbi_F	GCCCAAGAAGAAGATCAAGAAC	For qRT-PCR
OsUbi_R	AGATAACAACGGAAGCATAAAAGTC	For qRT-PCR
OsPR10b_F	GGAGCAGGAGAAGATGATCG	For qRT-PCR
OsPR10b_R	TTCTTCTCACATGCGACCAC	For qRT-PCR
OsBETV1_F	CTCATCCTCGACGGCTACTT	For qRT-PCR
OsBETV1_R	ATCAGGAAGCAGCAATACGG	For qRT-PCR
OsNAC4_F	TCCTGCCACCATTCTGAGATG	For qRT-PCR
OsNAC4_R	TTGCAGAATCATGCTTGCCAG	For qRT-PCR
AtACT2_F	GTGATGAAGCACAATCCAAGAGA	For qRT-PCR
AtACT2_R	TCAGTAAGGTCACGTCCAGCAA	For qRT-PCR
AtPR1_F	TGTAGCTCTTGTAGGTGCTCTTGT	For qRT-PCR
AtPR1_R	CACATAATTCCCACGAGGATC	For qRT-PCR
AtPR2-F	TCGATGAGAATAAGAAGGAACCAAC	For qRT-PCR
AtPR2-R	ATAACAACATACTACACGCTGAAAG	For qRT-PCR
UvTub2α_F	GGCGTTTACAATGGCACTTC	For qRT-PCR
UvTub2α_R	CGGAACAGTTGACCAAAAGG	For qRT-PCR
UvCBP1_F	TCAAGGACAGGAATGAGGCG	For qRT-PCR
UvCBP1_R	GTAGTCGAGCCCCATGAAGG	For qRT-PCR
UV8b_7668-RT-F	TGTAAGCTACGACACCGCTC	For qRT-PCR
UV8b_7668-RT-R	TCTGCCCTCCAGGGTATCAA	For qRT-PCR
UV8b_6959-RT-F	AACCCCGGGAATATCGATGC	For qRT-PCR
UV8b_6959-RT-R	TGGCGACATCGTCATGCTTA	For qRT-PCR
UV8b_5580-RT-F	TGGAGCTACGACCCCAAAAC	For qRT-PCR
UV8b_5580-RT-R	CTCATAACGGCTCTGCGGAT	For qRT-PCR
UV8b_4631-RT-F	CCTGTCTTGTGCAGATGGGT	For qRT-PCR
UV8b_4631-RT-R	CTCCAGGCTTTCTGGGACAG	For qRT-PCR
UV8b_7687-RT-F	CTTTGGAAGGCGACCACTGA	For qRT-PCR
UV8b_7687-RT-R	CGTTCTGAGCGTAAAGCGTG	For qRT-PCR
UV8b_6607-RT-F	AATGCGATTACGGCGATCCT	For qRT-PCR
UV8b_6607-RT-R	TCGAATTTGCGCGGAATCAC	For qRT-PCR
UV8b_7362-RT-F	AAGAACACCAGCCCCAACAA	For qRT-PCR
UV8b_7362-RT-R	TGCTTGGAGGAGAAGTGCTG	For qRT-PCR
UV8b_6878-RT-F	CGAGGACCACGACAATGGAA	For qRT-PCR
UV8b_6878-RT-R	CCAGCATCGTTCTTCTGGGA	For qRT-PCR
UvfCBP1_SacIF	CAGAGCTCATGCATCTCGTGTCCGCC	For UvCBP1 OE in Nb, At and Os.
UvfCBP1_KpnIR	CCGGGTACCGCTGGAAGCGGGGAACC	For UvCBP1 OE in Nb and At
UvfCBP1_SpelIR	CATACTAGTTTAGCTGGAAGCGGGGAACC	For UvCBP1 OE in Os.
CBP1SP_EcoRIF	AATTCATGCATCTCGTGTCCGCCTTATCTCTTTTCGCCGCCTCCGCGGCGGCCC	For pSUC2 construct
CBP1SP_XhoIR	TCGAGGGCCGCCGCGGAGGCGGCGAAAAGAGATAAGGCGGACACGAGATGCATG	For pSUC2 construct
GST-UvCBP1_BamHIF	GGGGCCCCTGGGATCCATGGCCCTCGCCATTGACG	For pGEX-6p-1 construct
GST-UvCBP1_EcoRIR	GTCGACCCGGGAATTCTTAGCTGGAAGCGGGGAACC	For pGEX-6p-1 construct
MBP-UvCBP1_BamHI-TYF	TATCGTCGACGGATCCATGGCCCTCGCCATTGACG	For pMAL-c5x construct
MBP-UvCBP1_EcoRI-TYR	TACCTGCAGGGAATTCTTAGCTGGAAGCGGGGAACC	For pMAL-c5x construct
MBP-OsCEBiP_BamHI-TYF	TATCGTCGACGGATCCATGGCCAACTTCACCTGC	For pMAL-c5x construct
MBP-OsCEBiP_EcoRI-TYR	TACCTGCAGGGAATTCTCAAAGGAAACAGATAATGATCAAC	For pMAL-c5x construct
